# Supplementary material for: Quantitative analysis of heparan sulfate using isotopically labeled calibrants
Source: Commun Biol. 2020 Aug 4;3:425. doi: 10.1038/s42003-020-01150-6 (PMC7403576; doi:10.1038/s42003-020-01150-6)
Supplement: Supplementary file 4 — Supplementary Data 1 [file 42003_2020_1150_MOESM4_ESM.xlsx]

## Sheet: Fig.2c
Concentration of 8 disaccharide mixture (μg/mL)	Normalized peak area with 13C labeled disaccharide calibrants	S.D.
1	0.111828	0.00231379
5	0.481005	0.00603795
10	0.922566	0.010928
50	5.10711	0.0967163
100	10.4947	0.242074
200	19.8811	0.430026
400	42.7918	1.42349
800	82.1344	0.574082

## Sheet: Fig.2d
Recovery yield
heparan	heparan sulfate	recovery calibrant
96.695	98.8961	93.924
98.714	96.2466	99.761
98.275	95.1445	93.269
		83.5534
		99.9904
		92.7694

## Sheet: Fig.3a
HS in the liver (ng/mg)
CONT (ng/mg)	APAP(ng/mg)
182.827	286.394
241.813	265.707
219.241	350.55
180.377	244.514
191.445	389.002
213.321	256.889
231.206	318.539
264.469	243

## Sheet: Fig.3b
Disaccharide (ng/mg)
△IS -CONT	△IS-APAPT	△IIS-CONT	△IIS-APAP	△IIIS-CONT	△IIIS-APAP	△IVS-CONTP	△IVS-APAPP
11.1811	15.2297	13.5392	23.2567	2.55623	3.66544	25.3078	34.4843
11.0278	12.3712	13.839	23.1974	3.62121	2.24613	36.0793	31.4171
11.5077	15.7392	12.8282	23.9995	3.00136	3.02853	29.8795	37.3253
14.5043	17.125	18.1249	26.1465	3.07371	3.09508	35.6522	37.381
11.3866	12.3265	11.3796	21.2365	3.65452	2.07071	24.9732	30.1734
16.7132	26.5426	13.6922	27.388	3.87083	8.25156	23.9422	44.0462
14.4044	15.7117	15.108	18.6148	2.17669	3.29372	27.3311	29.8968
12.6977	25.1272	13.5187	20.7536	3.03276	6.63075	28.9711	33.7745
△IA-CONT	△IA-APAP	△IIA-CONT	△IIA-APAP	△IIIA-CONT	△IIIA-APAP	△IVA-CONT	△IVA-APAPP
0.092323	0.105835	19.508	30.5643	0.322968	0.484183	104.835	172.875
0.135919	0.137546	18.7303	27.3992	0.582257	0.438365	157.797	147.243
0.119846	0.116868	20.2032	32.8686	0.597004	0.485772	123.565	187.909
0.103396	0.12999	26.3784	32.4936	0.583984	0.398109	166.048	171.758
0.101404	0.0815163	17.3417	27.0884	0.607754	0.325829	110.932	149.713
0.15588	0.239924	19.3126	37.8814	0.797872	1.18696	101.474	220.126
0.221386	0.186473	24.1043	27.8741	0.673533	0.661783	116.503	145.237
0.212041	0.173796	22.3392	28.1964	0.885204	1.14369	135.676	177.256

## Sheet: Fig.3e
Nomalized peak area of △IS	S.D. of Nomalized peak area of △IS	Nomalized peak area of T3S	S.D. of Nomalized peak area of T3S
0.328873	0.0110241	0.288529	0.0404214
0.572309	0.00897963	0.492762	0.0407531
1.01423	0.03731	0.978862	0.0910911
1.99127	0.0460214	2.23397	0.0568285
3.9543	0.0895742	4.02461	0.320582
7.69954	0.0274839	7.56032	0.377151

## Sheet: Supplementary Fig 10
Concentration of △IS (μg/mL)	Normalized peak area with 13C labeled △IS	S.D.
0.125	0.093	0.009
0.625	0.431	0.017
1.25	0.836	0.047
6.25	4.404	0.072
12.5	9.394	0.289
25	16.812	0.73
50	38.758	1.241
100	71.717	1.28

## Sheet: Supplementary Fig 11
Concentration of △IIS (μg/mL)	Normalized peak area with 13C labeled △IIS	S.D.
0.125	0.133	0.011
0.625	0.498	0.017
1.25	1.01	0.049
6.25	5.409	0.208
12.5	11.163	0.191
25	19.81	0.981
50	43.108	1.851
100	81.342	1.096

## Sheet: Supplementary Fig 12
Concentration of △IIIS (μg/mL)	Normalized peak area with 13C labeled △IIIS	S.D.
0.125	0.13	0.01
0.625	0.49	0.01
1.25	0.93	0.01
6.25	5.09	0.19
12.5	10.62	0.31
25	19.23	0.53
50	42.54	1.72
100	84.49	1.28

## Sheet: Supplementary Fig 13
Concentration of △IVS (μg/mL)	Normalized peak area with 13C labeled △IVS	S.D.
0.125	0.09	0.01
0.625	0.51	0.05
1.25	0.9	0.12
6.25	5.16	0.53
12.5	10.94	1.31
25	21.03	1.83
50	51.48	9.46
100	81.21	1.82

## Sheet: Supplementary Fig 14
Concentration of △IA (μg/mL)	Normalized peak area with 13C labeled △IA	S.D.
0.125	0.113	0.006
0.625	0.443	0.014
1.25	0.852	0.06
6.25	4.805	0.142
12.5	10.187	0.828
25	20.553	1.525
50	40.216	1.631
100	79.644	1.924

[truncated: 5 more sheets: Supplementary Fig 15, Supplementary Fig 16, Supplementary Fig 17, Supplementary Fig 18, Supplementary Fig 19]
